# Supplementary material for: Inflammation preservation strategy: reconciling pain control and disc resorption in lumbar disc herniation
Source: Front Immunol. 2025 Sep 2;16:1653681. doi: 10.3389/fimmu.2025.1653681 (PMC12436131; doi:10.3389/fimmu.2025.1653681)
Supplement: Supplementary file 1 [file Table1.xlsx]

## Sheet: Sheet1
Dimension	Key Finding	Evidence Level
Molecular Mechanisms
Neovascularization	Hypoxia-induced VEGF secretion drives angiogenesis, enabling macrophage infiltration & MMP delivery.	Basic research (in vitro/animal)
Macrophage Polarization	M1: Secretes TNF-α/MMP-3/9 to degrade ECM.	Basic research
Macrophage Polarization	M2: Releases IL-10/TGF-β to promote repair & angiogenesis.	Basic research
Apoptosis-Autophagy Axis	Caspase-3-mediated apoptosis clears cells; autophagy clears debris. M2-derived IL-10 inhibits excessive apoptosis.	Basic research
Clinical Evidence
Spontaneous Resorption	60–90% of extruded/sequestrated discs undergo inflammation-mediated resorption.	Clinical trials/systematic reviews
IPS vs. Anti-inflammatories	Avoiding NSAIDs in acute phase achieves 100% resorption vs. lower rates with NSAIDs.	Clinical cohort study
Exercise Therapy	Tailored exercise downregulates pro-inflammatory factors while promoting resorption.	Meta-analysis of RCTs
Translational Applications
Biomaterials	Hydrogels loaded with TGF-β1/IL-4 shift M1→M2 polarization & inhibit MMPs.	Translational (animal models)
PRP/Stem Cells	PRP injectates reduce recurrence post-PELD; MenSCs secrete IL-4 to promote repair.	Clinical studies
Precision Delivery	Epidural anti-TNF-α antibodies target cytokines without systemic suppression.	Clinical trials
Future Directions
Inflammation Phenotyping	ROS-responsive nanosensors + PET-CT enable real-time monitoring of local inflammation.	Emerging technology
Smart Biomaterials	CMCS/TA dual-network hydrogels reduce inflammation & restore disc mechanics.	Preclinical
